# Supplementary material for: Cellular Mechanisms of Photobiomodulation in Relation to HeLa Kyoto Tumor Cells Exposed to Ionizing Radiation
Source: Int J Mol Sci. 2025 Sep 20;26(18):9197. doi: 10.3390/ijms26189197 (PMC12470394; doi:10.3390/ijms26189197)
Supplement: Supplementary file 1 [file ijms-26-09197-s001.zip]

Archive with 1 entries (1 files):
- ijms-3802829-supplementary.pdf
